# Supplementary material for: Genetic diversity of CHC22 clathrin impacts its function in glucose metabolism
Source: eLife. 2019 Jun 4;8:e41517. doi: 10.7554/eLife.41517 (PMC6548504; doi:10.7554/eLife.41517)
Supplement: Figure 7—source data 1. [file elife-41517-fig7-data1.xlsx]

## Sheet: Sheet1
Fig. 7C-Source data
	Time (s)	CHC17-GFP MFI																					CHC22M-GFP MFI
	5.039	56.8261	34.8339	42.4505	24.1114	52.6199	31.0908	51.3764	20.2739	31.4121	39.5802	51.6375	41.7736	32.456	38.9646	48.19	38.4323	48.844	42.8369	51.8859	50.0376		26.6616	30.384	27.551	39.8158	50.7625	45.0197	44.019	32.2064	45.4749	47.9095	69.3932	41.7572	25.0749	24.6532	39.5693	25.7335	25.4319	31.6208	29.8857	46.2122	21.5282	34.6462	52.1486	53.6385	27.0608	41.9807	19.6326
	5.236	67.759	36.1527	48.9995	34.6239	54.4486	34.5453	53.2942	34.1047	35.1756	31.8635	51.9785	47.0746	30.2934	41.2563	53.2568	33.1853	52.72	43.9716	60.5095	61.7581		28.4271	23.789	42.9149	44.4828	50.2396	53.8626	48.3752	42.843	54.9832	42.2528	60.7753	42.793	39.4799	26.7341	34.6941	27.6894	25.7987	36.7183	25.2954	47.5193	22.7168	34.824	36.5728	61.8682	30.4634	63.5758	25.1244
	5.433	73.0163	43.4142	46.6881	35.5284	51.9917	30.2743	63.6406	31.8544	32.7011	44.1861	54.9125	48.323	45.8089	45.5745	50.5959	31.5473	51.6514	50.725	53.3441	58.6213		26.0574	28.8899	44.3204	43.4998	50.1089	35.618	72.352	34.4566	55.3395	37.2848	65.8283	42.0067	35.7128	35.3985	50.0414	27.9546	25.9531	32.043	23.7265	53.5629	20.0364	36.247	51.1173	82.9849	32.691	56.5644	24.0528
	5.63	70.4086	39.5311	52.3595	36.5757	52.1349	39.1514	48.67	44.8148	40.8653	30.006	57.8735	46.2522	41.3747	44.9874	48.118	34.9436	60.8704	53.7195	56.7828	74.0609		29.3901	34.8897	37.6396	44.6245	42.1569	43.4911	68.7511	42.8101	54.3113	44.7737	59.3563	37.8385	30.4152	29.4028	39.9361	25.7418	24.4281	35.3811	30.4668	58.0183	22.9836	37.3904	44.083	66.8696	33.2926	46.9062	35.6295
	5.831	63.6313	43.0641	57.6137	44.2241	53.7012	37.6021	59.5113	38.0851	41.0579	38.6288	56.3481	53.3267	39.6396	47.1275	59.6818	45.9004	62.9979	59.0071	67.9179	62.1713		29.9188	33.6524	37.2738	44.7751	62.5055	57.9224	61.1277	31.2294	55.4413	47.2332	68.7817	47.6101	39.9187	31.5424	46.1365	28.5264	27.3815	33.8729	29.8083	58.1729	26.1007	36.6027	57.2392	65.3347	36.8174	47.3444	28.8557
	6.028	70.3946	50.6594	59.8395	41.6931	48.2786	34.971	69.069	40.4522	41.0283	51.2232	70.1032	54.3919	42.7326	47.7525	56.9045	37.544	62.1138	59.0859	67.5308	60.3775		33.1193	32.6485	45.6488	43.491	48.1046	52.7613	58.8442	35.1811	54.8	55.3246	76.0729	46.4246	35.1027	34.5991	54.1356	30.4326	33.1242	38.1058	36.994	49.2902	26.0279	35.2814	55.1236	61.1008	33.067	58.3173	29.9464
	6.225	74.7176	42.3152	54.7994	42.5103	46.3147	38.614	70.9248	55.1852	39.6503	43.4159	64.5132	52.5489	44.2246	49.5896	57.2371	38.4786	56.8681	49.1962	54.3073	70.6706		32.8644	28.2829	36.0608	48.6805	52.8758	53.3859	55.4014	44.9726	58.0169	53.5047	70.6391	44.1283	35.2633	34.1524	59.7326	27.5402	30.5859	33.1591	28.6655	50.4708	29.8605	37.9494	52.3602	67.3723	34.7683	53.0763	30.731
	6.423	78.0644	47.9404	54.7994	46.0806	56.3728	42.5989	56.4646	53.0941	35.9609	41.4678	52.777	52.4597	49.2037	51.0606	55.4798	49.454	65.5528	52.6478	64.6413	62.0868		33.2987	26.0768	37.7551	56.0042	56.0784	53.3202	64.9921	43.2602	56.4695	55.0295	65.3207	46.8738	33.1443	35.6337	49.5326	28.5679	32.1204	38.9503	34.5729	48.1518	25.1182	40.4015	56.6971	69.6216	39.515	62.8396	32.0991
	6.62	74.7873	49.3162	54.5104	47.2469	62.7415	46.3186	63.223	54.474	44.288	39.6104	55.9623	53.3565	44.9707	57.7651	55.7791	48.5656	59.6075	61.907	60.4375	68.0316		30.6175	32.3684	49.3069	46.5462	68.3224	51.43	52.626	48.2876	55.9096	51.2666	70.5353	51.404	33.476	31.2956	46.2075	28.7419	31.3001	36.115	31.6483	52.7758	30.9278	44.6957	63.9693	71.1299	42.0152	60.7888	33.3907
	6.817	73.1976	49.943	59.3472	41.344	65.3892	43.0177	59.6969	51.2366	46.5847	44.5334	60.2333	58.1521	57.0578	51.4457	60.8182	52.6189	65.4265	62.6556	58.7632	71.9384		33.5347	33.0688	46.2072	52.2051	39.3028	56.2623	70.7184	49.1438	50.7381	56.8618	64.7093	56.1338	34.5569	40.3597	49.5208	27.1672	33.1918	41.7957	31.164	49.5432	35.658	36.1962	52.2941	70.3361	45.211	59.7721	27.9851
	7.014	60.8423	51.2781	60.7491	43.7956	61.1434	45.3207	73.7396	67.3389	41.8284	48.4597	68.6676	62.5415	49.6899	47.0455	53.2291	51.0179	66.9516	59.6454	58.7452	74.6713		33.7991	44.3796	51.0397	55.2515	71.939	40.8448	69.8577	44.8189	57.9558	58.9277	69.5893	44.7648	36.7616	37.9144	50.1243	33.093	30.7596	37.0702	36.4904	51.6936	34.6392	44.8101	61.5629	90.1561	41.4795	72.3926	32.7593
	7.211	79.194	45.9378	58.9513	49.278	66.9794	48.2099	68.6823	58.7093	44.051	51.0571	63.4096	59.1429	53.5624	52.3359	59.7095	51.4344	68.1951	54.1371	61.0586	77.423		40.7477	32.4267	58.0092	53.7903	52.8758	48.307	76.6555	52.404	64.5424	59.6655	71.7928	52.9515	36.2693	35.328	47.2962	27.1175	32.0046	40.2473	34.0306	53.9986	32.0679	31.6605	63.2421	68.325	37.5129	67.4496	37.7535
	7.408	76.2376	48.7463	64.8689	44.5414	57.1917	44.888	71.3579	51.4064	45.2956	56.6596	69.852	63.4531	48.1392	55.6376	67.4261	61.3085	65.5528	62.0095	68.1069	86.9741		35.0453	41.6132	52.6762	52.5239	61.7429	67.7679	69.5591	55.1262	70.0702	57.0462	70.443	55.1105	38.0993	41.1592	56.6797	31.3028	37.4192	40.4283	37.1102	57.9902	27.4227	36.9076	61.4439	87.9333	39.0638	53.6372	33.0846
	7.605	82.2758	50.5373	60.717	46.5804	59.5452	45.8162	68.1101	68.6976	38.0501	63.7723	67.0166	62.5712	47.544	56.029	70.7578	50.6941	66.4659	67.2262	62.6249	74.9249		38.1514	35.8352	36.1379	51.1955	53.159	51.693	67.8904	56.4545	50.5243	59.7147	79.0725	58.7296	44.1781	39.9012	38.5635	34.3859	32.6706	36.2658	36.4323	61.9677	27.8472	39.9187	64.9742	84.7314	45.4742	58.5977	31.7451
	7.806	71.8868	53.0202	63.221	45.0889	76.7989	46.3117	67.1667	46.2159	50.0667	46.7079	65.6169	64.5975	45.4987	54.5265	63.4514	43.0224	66.5436	61.0954	53.9923	78.4748		38.5291	43.4575	59.5687	55.8626	62.0479	60.2893	56.3499	58.3096	49.2314	64.2646	79.9031	49.3199	38.72	36.9739	57.1293	32.2642	37.3323	40.4886	36.9165	52.9164	34.1176	43.3871	58.6407	104.895	44.2147	64.6976	37.7727
	8.003	61.7348	51.2292	61.5088	50.6347	54.4406	46.849	65.2954	54.1662	53.4746	51.5856	77.2723	64.4934	50.1341	58.9331	68.4905	53.7757	66.3882	53.1285	72.0857	73.1311		39.0672	47.4262	44.9942	54.6227	86.0349	66.7324	76.111	56.8386	61.5393	61.879	74.9423	49.6194	47.485	36.4449	48.5623	35.9274	37.5639	43.0324	37.1102	60.9557	37.4409	48.6469	73.4894	95.7131	41.8084	50.7099	35.0555
	8.2	79.2358	53.0772	61.0059	58.7274	57.2076	49.2847	68.9917	57.7752	54.171	52.99	69.4123	67.2777	44.7611	58.8194	59.6763	55.9226	72.4791	74.7833	70.0873	75.9016		44.5808	39.6055	49.3261	55.2604	65.0327	72.9454	72.6331	59.6268	56.9073	64.0433	68.874	56.0963	41.845	44.5568	56.6087	36.002	38.7704	44.4903	36.3742	54.4624	34.4209	51.0354	58.8655	94.0725	45.6246	61.9106	33.4194
	8.398	72.4864	54.9577	56.4152	49.6826	62.7733	44.553	73.8324	57.9662	53.8302	49.9698	67.8331	69.9133	48.0721	58.024	61.7773	59.7076	71.0317	61.5288	63.399	79.7615		35.9611	35.9869	43.9931	55.2338	74.3355	72.025	70.4725	62.5686	54.1688	57.6242	80.5491	49.1701	36.9114	42.2055	52.6447	33.8886	35.9811	41.2628	38.4466	57.3858	36.4585	51.8104	52.0825	78.3805	38.998	73.1288	34.7302
	8.595	73.9506	52.3282	57.175	51.8327	67.3929	56.0542	70.7083	46.3751	46.6736	52.688	72.0054	67.3669	51.0562	60.9912	55.7182	51.2308	63.4739	68.4082	63.5611	70.8584		45.9781	37.8662	48.6715	59.9097	70.9586	67.0118	75.1274	61.7124	54.861	61.8421	80.2031	63.1349	36.8472	40.4656	59.3066	33.8638	36.8111	43.8066	37.0908	53.1131	36.4463	50.2604	61.7215	88.6478	47.4199	63.6985	31.1328
	8.792	86.6964	54.8844	55.3772	54.0781	59.5452	50.8758	78.3328	62.0529	57.3715	50.4228	61.4805	65.6428	55.8927	66.7109	64.8539	52.7947	57.5092	71.7652	69.2322	80.2122		39.2372	33.559	57.3739	58.5547	75.2505	63.8396	63.4288	57.8156	66.212	56.665	71.1698	56.1837	46.2436	46.0263	56.7388	42.657	36.7436	41.4136	41.8555	59.7049	29.9576	46.0043	64.8552	104.366	42.8236	63.716	36.0218
	8.989	95.3563	53.2888	65.2327	53.3957	59.5611	49.2777	73.8169	56.5757	57.7567	62.0205	72.1669	59.6631	55.1132	66.6793	64.9981	54.1458	65.7276	68.2979	70.7084	84.2694		41.0687	47.181	34.7324	60.6358	69.281	71.9757	79.7822	55.4885	61.2847	63.908	83.9525	56.4458	51.8836	47.8368	54.2184	40.3282	37.7666	48.7935	44.8964	62.3612	33.305	49.1678	66.4948	94.8399	46.2261	59.3339	34.9598
	9.186	70.7154	56.5695	63.7774	49.8334	53.9397	53.6395	70.9867	49.8567	55.1193	67.3059	66.4334	63.785	51.4501	68.1755	68.7566	60.9384	66.7768	69.8818	77.2527	77.8456		41.2953	38.3915	53.8698	57.8994	74.0523	61.5878	73.6343	60.4391	65.3466	64.1048	79.0725	65.7182	49.5398	45.0741	70.9147	37.643	39.2916	45.6867	41.3713	52.3823	36.3736	45.9535	66.746	96.2159	48.2282	54.8116	37.4665
	9.383	71.2314	59.4757	60.6635	53.3719	65.4926	47.9029	68.1101	68.0713	54.1414	57.8828	65.6169	67.1192	52.9422	71.2437	65.4305	57.4403	73.2368	62.6005	66.9097	74.9249		41.9184	33.8275	45.0712	59.7857	68.1917	58.432	86.1584	54.2152	62.9136	69.8475	78.8186	57.9309	42.241	46.1674	52.1003	36.8473	39.446	44.4299	43.4244	63.2045	34.9909	57.4514	67.103	114.29	46.0476	62.7169	39.093
	9.58	80.6443	58.7431	61.7014	55.9267	58.8535	46.6536	73.5694	48.169	53.4449	44.3522	66.1552	61.085	58.7846	61.1932	61.9214	69.5354	70.0505	65.3585	66.7207	77.5357		40.7855	36.9791	65.4601	62.2299	90.7843	66.075	66.7838	70.2415	66.9347	62.3463	81.7259	67.2158	40.2183	41.8175	66.217	38.8032	38.1527	46.481	40.9452	64.1883	38.7871	48.2023	64.009	126.912	46.0194	66.8361	34.8833
	9.778	89.9596	57.4324	63.2531	58.1641	57.5654	56.5217	60.563	60.5774	40.5986	41.1507	74.9484	64.1962	57.0411	61.5909	62.0766	60.8366	66.427	68.0299	61.6887	72.1732		42.0128	36.5472	68.4059	57.3415	79.9564	65.6147	76.7434	55.73	60.5009	62.998	70.2469	50.3806	47.774	44.2511	59.3894	39.3088	40.9613	45.9682	46.349	58.1588	38.0716	47.9736	70.7524	121.725	48.623	62.4189	37.8875
	9.978	67.0897	58.2465	62.8678	51.92	57.4938	45.4603	73.2447	63.316	50.2445	51.0118	65.6348	66.7278	59.1534	66.5846	70.2533	61.0679	63.4059	69.3854	68.611	84.1191		43.3252	33.2905	51.6365	58.1031	75.1198	88.33	76.5853	56.9704	62.3129	67.0069	80.0992	62.748	40.0471	46.0381	67.0571	36.3749	38.8186	41.8259	41.5844	55.1932	39.5149	54.6436	71.1622	98.8886	52.8057	66.3804	36.0123
	10.175	87.5471	56.9847	61.4232	48.8337	60.1813	48.4193	72.1466	62.0953	48.985	53.2015	72.8219	69.7201	61.1987	62.4684	67.9916	54.405	65.951	67.0764	54.1183	77.7611		47.0355	40.9011	63.9199	58.4485	88.1699	51.7258	93.3427	69.6158	62.7405	65.9616	73.7656	50.4181	41.8985	46.4966	61.4247	43.5521	38.9152	47.6473	43.3469	66.0436	35.8156	48.1769	78.289	109.87	49.5065	67.8177	38.4711
	10.373	76.8373	53.0853	66.046	53.9591	68.3947	49.9895	68.2338	60.1635	56.8677	56.0405	65.6976	68.6153	59.8994	60.1641	62.0046	63.9089	74.8009	65.6107	65.1904	81.4989		49.3769	38.9868	52.9842	64.2667	82.9848	67.0118	79.062	59.8573	70.2026	58.6818	79.9031	67.5527	41.8664	44.016	56.2182	40.0547	44.3394	45.0533	39.6281	57.695	33.9964	49.7904	62.2769	94.787	50.7848	49.816	37.1986
	10.57	73.4626	66.3546	63.1889	53.8083	63.7354	48.6775	80.3124	65.5238	58.4235	61.945	67.3576	69.6061	52.3805	64.8548	64.7541	67.481	74.6551	68.1324	69.9703	85.6311		46.4785	39.5471	59.5687	60.317	66.7538	75.8711	84.4195	57.2997	59.3505	73.7457	88.4864	65.2939	45.259	50.529	60.9395	45.8561	41.4053	43.7462	48.2859	58.1448	40.5094	53.2334	59.8836	117.518	49.6569	60.2805	36.9881
	10.767	89.4575	60.07	60.1926	53.3719	71.5433	51.9715	84.9675	56.045	53.0301	55.9499	74.5536	69.1801	60.7125	72.2096	67.9029	75.236	68.5156	68.1954	67.8009	78.9256		46.4029	45.0916	52.1371	60.8749	62.963	83.5963	71.7372	55.697	70.7523	65.2607	82.5565	66.155	37.0719	47.296	68.9031	39.0602	42.216	48.7432	41.4294	60.9557	41.4554	45.2293	63.7313	101.535	52.1478	70.2016	40.6238
	10.964	84.7581	66.0941	68.1327	53.5465	73.4913	54.1559	70.8939	59.7707	67.6397	64.3612	68.9906	67.1836	58.29	69.1856	64.3162	59.2911	71.498	70.3152	66.5406	75.0563		38.7273	38.8818	55.1405	58.2182	77.2113	61.8672	98.0151	74.1054	61.1219	72.5283	79.8223	67.9146	47.6883	50.0235	76.6063	37.2203	38.2492	50.3117	37.575	62.0801	41.5888	50.6035	64.4453	88.9389	56.5185	68.1157	40.1741
	11.161	75.387	56.9277	67.1268	57.7991	70.8516	52.8229	77.7451	60.3439	55.712	62.0054	66.7474	69.1553	65.8508	73.0745	61.1287	67.0923	75.5974	70.5831	70.6184	80.9636		45.0057	45.7336	52.3681	64.7627	70.4139	81.7883	92.8509	73.0516	61.3458	64.3015	84.1255	51.9032	43.4503	52.0221	64.0279	39.9801	43.6637	48.9041	39.4925	62.1363	40.0364	53.1445	65.8337	102.302	51.7342	67.2042	40.1454
	11.358	88.3698	61.2178	73.2049	50.968	68.8638	51.4551	80.7609	63.0506	58.2901	76.9254	69.5469	66.0292	68.9857	65.1326	64.5269	72.3672	69.3899	68.1639	68.9261	86.2697		44.6752	51.3832	64.2665	60.3082	75.9259	63.3136	89.5486	68.3315	62.4656	80.8165	84.4255	66.7915	44.0175	41.5589	66.643	40.0464	39.4846	43.2234	45.0707	62.9234	42.7168	46.0424	61.867	89.3093	43.4345	70.0614	43.3218
	11.555	84.8975	66.7698	67.4157	53.9194	65.8663	53.807	71.961	53.1791	58.1271	48.2936	64.4773	71.6869	59.2875	64.154	66.4782	73.3111	70.7402	58.093	61.9138	75.9391		44.0238	35.4033	58.3943	67.0829	65.7298	64.2012	86.2463	65.3568	63.1681	67.9046	85.4522	68.2516	40.6357	44.7684	73.4469	41.1404	41.5211	49.6481	45.8842	68.2642	36.6283	44.0478	76.2131	137.576	55.071	66.2051	38.0884
	11.753	78.2318	65.7929	70.9684	50.3015	61.207	51.3783	74.6366	60.8003	55.3267	60.6312	66.9897	71.2163	58.8349	66.8371	69.1169	87.0165	71.2065	68.4161	73.562	88.7678		44.5903	40.551	62.0524	62.593	83.9869	67.5378	77.2879	54.9286	62.4147	70.4993	77.1112	61.5125	45.0128	44.6508	63.4599	45.823	43.5286	48.2405	51.6754	64.3148	45.191	60.8436	65.7279	107.647	50.7191	69.3953	44.4795
	11.953	79.6402	66.7209	63.8844	53.0863	70.5256	54.6514	75.9666	61.5115	51.3706	68.9369	66.1463	74.2532	66.2448	69.9621	72.0772	69.6002	71.3425	68.3215	65.2714	74.8591		48.1307	48.1382	58.9911	61.8491	59.9782	67.62	78.4472	57.3436	63.5142	68.8883	73.8925	65.2939	38.4525	48.119	66.9625	43.8173	42.0037	47.8484	44.9932	59.494	38.5082	50.9592	58.9581	86.3721	49.6945	72.0771	45.1014
	12.15	77.2695	68.5282	66.1637	54.0939	68.3231	53.13	78.6731	61.3417	59.8015	82.6638	71.1171	76.8987	65.8089	67.2917	64.0889	62.1136	78.3466	66.8164	70.0153	86.5609		46.148	50.1459	56.2187	58.8027	83.1155	57.1663	72.5101	70.0988	66.4461	67.1176	78.0803	70.8723	56.8279	44.3099	62.8091	47.5883	40.8358	47.8182	47.9179	61.9255	45.0455	50.3113	61.7348	85.4194	51.5838	76.3366	42.9487
	12.348	81.8435	65.972	69.7271	50.3253	74.2069	57.1638	69.3628	71.0434	55.9935	71.3229	71.0363	68.3676	62.5985	73.0114	62.6254	74.1162	70.0991	67.2734	68.9531	80.4846		47.1394	45.3017	60.6469	60.3347	89.9129	64.9737	82.1886	61.9319	74.1016	62.2233	78.1264	63.6591	48.5873	43.9925	60.691	43.5438	42.4573	49.0951	40.9646	60.6465	35.2214	52.5727	71.4796	127.732	52.7493	60.5434	47.8282
	12.545	76.5444	62.5285	68.4858	55.7918	61.7317	55.9495	76.0903	73.039	64.2762	50.7551	72.14	77.7706	67.1584	70.9533	71.1514	74.9028	73.8974	65.6659	81.8165	84.8234		51.3878	50.1342	60.0115	60.0602	74.9891	68.4418	77.4811	59.9781	65.9778	77.2135	79.4301	65.0942	50.503	50.2116	74.7959	46.1628	42.9688	50.0503	47.7629	63.4575	40.0121	53.0174	70.6333	96.0042	50.5029	66.0298	44.049
	12.742	81.6483	65.8987	72.0278	45.668	70.295	61.6024	78.6731	60.7366	60.9868	81.9843	73.7371	73.5249	71.4837	68.952	73.2635	78.7711	64.0567	68.1797	73.2919	100.038		47.432	38.5199	58.1633	62.4513	67.1678	62.8534	110.364	61.0209	67.515	63.1456	79.6262	68.5137	36.3763	48.0014	68.063	43.2786	46.3469	52.785	43.7536	62.3331	40.4851	49.8666	61.4042	109.87	52.4767	73.234	41.4657
	12.939	84.8278	64.466	75.3558	54.3082	80.7744	56.9684	73.5076	60.4607	57.9345	82.3316	68.3535	71.2262	63.3613	71.5972	66.2343	89.0616	68.3699	59.8266	73.67	97.408		53.9086	41.9633	52.5607	58.7319	75.5556	67.883	91.8848	66.7837	64.522	67.5111	88.0249	66.5169	50.2247	51.5519	59.9811	48.9889	46.3855	60.9391	56.3626	65.7765	47.3378	55.8506	65.1858	121.461	54.7232	67.6599	42.0685
	13.136	82.499	68.3735	77.6458	50.9124	61.6602	58.7899	77.575	68.7719	59.1347	56.9465	58.7887	67.9316	61.8776	75.0568	68.5127	79.5392	66.6019	74.0268	68.8271	74.6525		49.1692	50.4844	50.8086	61.5834	57.9956	75.4602	92.9036	60.9989	80.8307	69.2573	86.7905	67.0785	43.2363	49.2829	71.601	45.8478	39.8128	46.9033	51.5979	58.8897	47.3499	54.0846	62.7925	100.371	52.9749	71.2708	46.4217
	13.333	86.6685	72.5008	70.4013	56.2044	69.158	57.8268	77.8843	70.9585	58.7939	70.9604	69.0265	76.6708	65.9011	75.827	64.3384	84.4438	75.5586	72.9236	67.6119	87.6503		49.7829	39.0102	46.0339	62.8409	74.2702	67.2584	87.1772	68.562	64.9292	74.0777	79.4993	68.4638	50.2997	47.1079	78.8664	44.2317	45.6134	53.2073	49.6611	61.2649	44.4876	52.2805	76.6098	113.919	55.1556	71.972	42.7574
	13.53	71.8449	66.5907	69.2991	60.0365	77.4986	58.085	82.2301	60.5244	50.0519	59.4533	73.5487	67.5452	62.7913	71.8876	69.7101	79.4559	72.6054	66.7612	77.0726	76.2303		53.3138	46.4223	57.5087	58.9267	84.8802	51.3314	79.6065	62.876	66.5683	77.5824	71.6313	65.7432	50.107	46.9433	64.0634	40.3945	47.3024	51.8802	49.0606	62.572	46.4645	49.3203	68.2401	93.9402	54.507	72.6906	45.0536
	13.728	87.7562	67.649	69.0316	60.1952	78.7867	52.5019	82.8333	83.1016	60.6905	55.3458	71.1171	72.757	67.7452	68.7184	68.7067	72.5708	63.3087	73.7352	60.7796	87.5939		48.6499	38.2164	59.5687	61.1406	80.3268	74.3425	108.08	58.3315	57.681	70.9543	89.7093	78.1855	49.0475	53.4681	52.5737	43.2869	40.5173	51.5081	50.2615	55.7976	44.342	64.4137	65.913	99.3914	56.4997	73.9702	46.3739
	13.928	80.6722	65.9638	74.7673	55.9584	64.4112	60.2135	76.5697	76.8178	50.6742	56.0103	71.0274	70.7902	66.9237	75.2083	71.6503	73.2278	65.6402	68.1954	76.7036	84.692		53.7576	48.6868	55.0828	63.6734	85.9477	88.9875	102.108	61.6356	69.2049	73.9179	76.7997	63.2971	37.2538	49.8824	68.9268	46.0302	44.8702	52.7046	53.6703	63.3451	40.8369	62.5079	64.5379	82.5351	55.7665	68.291	46.7566
	14.125	80.7279	73.9336	64.6549	52.7531	61.9464	64.5544	86.9316	84.0357	61.2239	61.4769	69.2867	73.4456	63.7133	75.3535	71.0183	80.1592	73.8294	74.2159	64.2362	100.197		50.9064	43.1423	49.2491	66.0999	92.1787	85.3222	81.8198	59.2426	69.9888	78.7998	75.8537	78.2603	51.7444	55.4315	65.0692	44.8036	45.8257	48.3209	45.8648	61.2087	46.1856	52.992	61.986	121.09	56.3869	66.9763	45.819
	14.323	96.3882	65.972	70.5404	55.4824	79.2558	59.6343	82.2456	70.0987	59.4903	67.1851	77.3531	75.3133	70.922	69.4192	68.2743	79.4281	70.0117	69.4563	78.6029	82.8888		45.4022	41.0529	57.2969	65.2054	90.8497	74.096	93.0441	60.2964	68.8792	71.3355	84.9908	67.9271	48.2663	48.8244	64.7379	47.1324	49.8118	53.4285	50.7457	61.799	35.8884	58.5948	65.8337	149.722	48.8016	72.4452	46.9671
	14.52	99.7071	74.6744	70.4762	54.0701	66.9635	60.9324	80.2196	72.5189	58.9421	86.8016	67.9677	77.4486	73.3864	68.6553	64.5324	83.102	66.3979	69.409	67.8009	79.6957		54.1918	41.0762	41.1051	64.7892	85.9259	73.2249	104.128	70.3074	62.0584	71.4093	84.264	73.0313	47.4422	57.0656	82.5346	44.3063	46.2214	57.0179	52.3727	56.7533	44.2935	56.1174	68.3459	126.727	54.7326	74.0579	49.0624
	14.717	92.2884	70.1482	66.1958	46.3504	74.8032	59.6343	95.5459	66.9568	54.2747	62.1414	75.1279	73.6735	59.8156	73.1124	72.1049	76.1336	67.5442	68.9519	78.6029	90.6461		51.5483	46.6091	58.144	61.7782	91.0022	79.5529	89.6188	74.0834	67.9731	75.1107	73.1195	63.1723	44.4028	54.8319	73.6126	49.4447	45.9512	53.328	54.232	65.5938	50.4669	56.3461	71.8101	124.345	56.0485	69.6933	45.2545
	15.222	98.7031	78.5412	65.3076	44.7715	71.9488	58.3432	86.1584	63.9529	64.2614	57.0975	75.0381	78.162	75.1299	74.4886	75.1372	87.6458	68.2145	60.1891	84.7691	93.0785		55.7685	47.8697	50.5968	63.4786	90.1743	67.4063	104.198	74.7311	68.4516	66.2568	69.4509	65.6184	45.4623	53.1977	66.6785	53.5389	48.2772	58.2546	54.9487	63.6542	42.1831	58.417	76.4379	114.766	64.9685	60	43.6758
	15.722	91.5493	73.1846	73.8149	57.1406	71.7262	64.9452	84.6737	74.2703	73.6554	61.1598	78.2144	76.5866	80.4526	77.5379	67.5869	85.4248	64.2704	81.9385	82.8967	97.4831		58.9124	60.6747	72.4875	65.418	97.9956	73.9974	88.4244	73.2821	67.0773	74.213	82.1066	67.4903	45.9439	52.8686	73.8374	47.4225	50.5067	55.7913	48.1503	61.3914	49.0964	61.5678	75.7768	105.822	56.2083	70.9027	47.9526
	16.222	86.3617	74.5767	72.1134	64.781	71.8693	72.9151	77.9307	77.9641	63.239	51.1024	68.9906	77.2207	66.0939	80.9596	69.3054	79.0672	72.0225	69.3854	82.3296	76.2209		57.298	44.508	64.5553	64.9044	98.8889	86.3248	101.563	69.7366	76.7077	67.9784	83.4679	76.0639	53.5531	47.3901	64.8917	47.8452	44.8219	57.7217	54.5807	61.6022	44.1722	58.9633	57.821	148.134	60.297	69.3953	50.9663
	16.722	98.2429	72.0449	71.0112	55.054	78.1108	65.7408	79.802	74.4401	58.9124	55.5572	76.2046	81.729	70.0335	84.1288	80.0266	86.452	71.702	81.9622	68.467	88.6551		58.6575	43.5975	69.0412	67.4548	94.5752	78.0079	82.2413	70.7025	66.2425	88.0472	83.791	69.4871	44.8951	53.1272	66.572	54.177	47.0225	53.157	54.4838	65.1019	45.373	48.8502	68.9012	103.361	54.7138	67.099	49.8852
	17.222	115.144	79.0948	77.1643	60.0206	79.0411	66.2712	83.7148	71.4255	55.5341	58.3509	74.76	81.8033	68.1392	82.9672	70.342	87.072	71.6437	74.5154	86.5695	90.7494		57.8455	47.076	72.7378	70.2887	79.5207	72.2551	107.325	66.0922	56.5204	80.7796	86.1675	70.6727	49.7967	56.0193	68.063	49.279	52.4949	58.9081	51.3461	68.8686	50.2122	52.5727	69.5888	110.214	64.6207	76.1262	50.6602
	17.722	98.1035	79.2413	72.1241	57.6008	78.1426	68.2462	85.1376	80.5859	72.3515	74.2676	81.1575	76.6857	70.8298	79.8674	80.0044	87.109	75.714	75.0039	86.2094	99.2017		52.1148	44.6247	51.6558	68.5353	92.3747	78.0736	86.8962	68.1888	63.616	74.7541	83.8486	73.6678	47.3566	55.9605	68.4061	53.7626	49.5705	59.3304	56.6144	69.9508	47.8472	56.4858	76.7553	121.249	66.9988	58.4224	53.473
	18.222	95.3005	74.0964	78.5554	50.1508	69.1182	64.4846	93.1024	67.3602	76.441	63.7874	80.4666	81.4268	65.9262	76.9318	88.2865	75.0139	73.4991	78.7865	71.8337	85.7814		59.6205	51.9202	55.5641	71.0414	75.3159	71.8277	110.135	82.0966	66.7413	76.697	77.3304	84.6	54.4306	63.4141	64.9982	56.5556	53.0258	63.8649	58.803	71.2438	42.3893	64.617	72.9605	109.976	63.1074	63.1551	54.4967
	18.722	100.572	82.7011	72.4666	55.8553	81.3469	67.3878	83.1735	82.3479	62.1277	86.3334	90.8569	81.1593	75.5071	78.6616	75.5086	80.9087	81.3775	81.7967	84.319	84.7201		62.1035	43.224	66.3458	79.6405	102.789	78.8297	88.7581	66.169	69.6529	75.5534	86.1444	62.0117	57.2346	52.5629	57.6737	52.9173	47.978	57.3095	57.6796	70.9487	50.0546	62.2284	61.0869	106.51	67.0646	75.0394	44.8814
	19.222	105.174	74.7721	78.2451	57.815	71.9806	61.8117	92.4374	72.4552	70.3363	68.6197	85.7604	72.9552	71.6178	71.2689	80.2594	92.9391	93.3554	79.1647	83.5809	94.9944		57.9494	50.1109	62.0524	64.0719	88.4532	86.144	93.1319	68.7486	66.1203	76.0452	88.2557	70.4106	66.8878	55.4667	69.6131	52.0885	50.5936	58.9483	59.5778	73.9705	51.1947	59.4715	74.6265	76.3165	61.8573	67.4146	51.0142
	19.722	102.677	80.3566	72.7341	63.6147	70.8118	68.965	87.3337	75.4272	63.6983	78.9037	78.2055	79.7027	73.5289	78.4154	85.2209	75.9485	86.9633	80.3546	83.3198	95.5766		60.7628	49.0137	65.6719	72.7418	82.549	79.8817	94.7831	66.8496	70.5894	75.91	81.8643	73.9424	56.5282	60.1105	74.9497	49.6602	49.3485	69.0328	55.1036	64.6662	52.4196	67.1579	65.2519	122.122	73.6629	65.9597	54.3819
	20.222	111.17	75.7245	77.603	57.807	76.7671	64.7428	93.288	76.9133	74.1147	64.5273	83.2032	84.1962	66.4376	79.7917	77.0109	78.697	89.0519	80.4964	85.4262	90.74		59.4505	50.1692	64.4782	68.4998	80.8061	86.785	100.263	70.0659	75.1909	75.5657	88.844	81.1182	56.25	62.5323	78.1209	55.818	57.0119	60.2956	58.6481	69.1075	52.2984	59.7256	72.7886	128.685	62.5905	66.433	53.5878
	20.722	100.223	80.9264	76.3831	58.6718	78.3971	71.1285	85.416	91.7843	78.3524	59.997	85.8681	83.2351	75.2305	82.4811	80.6974	85.9337	83.7478	80.8589	84.8501	98.2156		59.4789	56.5892	62.8032	74.814	96.3181	64.7271	81.2401	67.0252	68.4923	82.2799	86.2713	72.5072	63.0672	58.1002	85.5047	56.191	48.2675	61.3614	54.5032	67.0274	50.8793	69.6862	78.6593	122.704	69.593	68.2734	53.2817
	21.223	109.287	81.83	77.3034	58.4259	83.279	68.0787	86.545	89.0351	84.6348	65.9015	73.6743	84.1169	70.7628	80.9154	85.4371	78.734	89.5084	71.7336	68.242	88.0353		63.869	44.3913	63.2075	75.2657	88.1264	71.6634	78.4823	60.461	76.6161	71.5199	93.3433	82.3162	48.0415	63.4023	86.0963	50.2818	50.8735	60.9592	57.9121	67.8707	62.9836	67.2087	76.3718	117.65	67.2996	71.6915	50.8419
	21.723	103.947	85.5666	70.7437	61.9486	71.8693	65.3221	90.8753	80.3736	70.8401	93.4461	80.0359	83.6859	75.6245	77.9104	80.082	72.7744	94.3171	72.1671	86.1014	83.4617		59.7904	50.5778	51.829	76.4966	98.2353	88.7574	97.4179	57.0252	75.7915	80.2386	87.4712	60.7388	58.7329	61.3332	93.3617	58.0391	57.3014	61.6931	56.8468	73.3521	48.1261	70.4485	67.5658	143.583	69.3674	73.8475	56.2572
	22.223	111.477	82.4569	76.5864	62.2501	77.6815	67.6181	70.7857	87.167	84.9756	68.6197	78.035	83.8494	70.2515	84.1477	79.5166	90.6441	96.4737	72.1671	76.4695	92.5338		58.3837	51.0564	65.6142	75.5136	84.902	56.8376	92.0429	62.0307	74.6819	84.0138	77.6073	65.7057	74.0796	62.3325	83.5996	61.6111	56.9733	62.2763	60.7786	74.0548	56.6768	64.1215	73.4497	112.728	68.2677	71.5863	60.1607
	22.723	104.309	86.3725	71.7068	50.3015	72.2032	68.5254	94.7881	76.2233	74.411	68.4385	81.1664	84.6421	78.8181	84.5013	82.8206	82.4634	101.865	77.0686	82.2216	92.4399		64.4921	52.1303	62.0716	76.5143	85.9477	82.9389	92.2536	69.6048	74.7022	83.3006	94.4739	79.8452	63.0672	60.6983	78.0618	50.3481	61.6157	62.6181	59.7908	72.6634	53.7538	59.7637	73.2117	112.12	66.7262	76.3366	59.9789
	23.223	105.16	82.1638	66.7951	57.2437	85.3145	71.0657	88.8648	73.368	68.499	96.1341	81.8394	84.1219	74.2666	82.4432	76.2792	87.8586	93.1125	75.2009	75.9834	82.9827		58.648	43.2824	47.9207	75.4428	101.394	63.8396	102.512	59.7805	69.9685	77.8037	85.2677	85.561	52.9538	67.858	83.1736	57.7242	65.8045	62.3165	64.7686	72.551	59.4057	73.8407	73.0662	102.276	66.8108	74.5311	61.1079
	23.723	93.7526	82.7906	74.6389	64.7731	70.7959	72.7127	75.0387	93.6631	71.2994	82.6185	94.3921	80.9215	78.8265	91.2942	85.997	83.102	98.0183	80.6777	81.7085	105.428		65.6722	52.0019	50.2118	79.7379	86.7102	70.4142	99.192	63.5565	66.782	86.547	91.9705	71.7584	65.229	67.9638	81.8483	60.9481	59.087	68.701	59.0161	72.1293	55.4639	61.6567	68.3327	101.455	75.947	64.2419	61.969
	24.223	95.9978	85.6643	76.244	61.3218	74.3659	73.5292	93.0714	77.2529	69.2399	86.5448	86.9807	85.0978	72.3386	79.8864	82.111	83.5924	93.5594	84.6257	78.3869	86.2885		75.472	57.6515	44.7247	74.2472	92.3747	82.4129	102.178	70.0878	72.2284	80.8165	98.8233	84.8496	49.9251	60.6983	77.7068	59.7713	64.3278	65.4333	54.1352	74.3781	49.0964	58.5186	58.7069	83.9111	77.2159	71.972	57.0896
	24.723	94.7567	94.4643	73.0551	56.1012	73.7616	68.4277	92.3291	84.248	76.2335	66.8227	83.5173	78.9101	76.3705	85.2525	78.6574	79.4096	93.1611	81.2451	84.7241	76.3148		66.5691	53.9045	74.7016	78.8257	80.1089	75.5753	86.6678	59.55	65.3161	84.0138	87.5635	69.9613	52.3009	67.4465	87.6109	58.7519	58.6816	67.7961	54.4838	68.5594	45.7247	64.8965	60.7828	109.05	72.253	70.2191	52.191
	25.223	108.799	87.1703	68.5714	54.5779	79.5659	65.4268	88.8494	91.71	64.78	64.9955	78.9233	83.6017	75.9262	86.0227	76.2459	81.0661	94.0839	70.9299	85.1922	84.166		60.8573	51.5817	70.2541	71.3337	109.39	68.9185	99.877	74.292	62.2417	83.5711	90.2053	75.4774	51.723	63.3905	88.7824	58.8679	57.2725	66.4086	60.7786	70.1476	58.0352	60.9071	77.1784	108.759	75.1856	77.511	57.1757
	25.723	111.588	85.3549	76.03	60.4887	77.6179	71.5402	97.108	96.1044	70.9735	89.3537	83.7954	83.5918	74.4761	87.1907	78.3247	83.176	96.464	83.4831	84.6341	83.8373		71.8467	51.2665	57.5087	81.9607	74.1612	73.0605	77.9027	69.4841	68.6756	76.4757	92.5819	78.8594	58.5295	70.3503	91.2555	53.0416	67.1943	69.6561	55.1036	66.3528	56.0582	78.1476	65.0536	99.9206	76.0974	78.8782	55.9319
	26.223	113.15	86.633	74.0182	50.5157	72.6326	72.7336	89.468	83.0167	71.9366	52.7182	81.2113	86.5742	79.4719	88.1502	71.6669	76.476	96.4057	68.9598	83.3828	83.6965		70.9592	54.5115	58.2018	72.3167	100.501	74.1782	73.0722	79.978	66.9246	81.8003	80.8722	68.0894	58.4118	59.8871	81.2922	60.6166	57.2532	68.329	61.1272	71.1736	55.9855	60.2592	70.8581	93.9402	71.7643	79.3339	65.6621
	26.723	105.996	82.7092	85.9711	61.9486	66.7647	76.3766	92.36	98.1743	75.063	76.2156	85.0336	81.9866	68.3152	82.1843	79.0066	87.6087	97.0565	75.0906	72.5718	91.2472		70.8743	58.8654	59.7228	71.6171	85.4902	76.1341	90.1985	64.3798	74.7531	77.0905	98.5925	75.8268	66.1387	64.6367	85.1497	53.4643	68.1208	69.3143	58.1639	77.5263	61.7829	68.8477	75.1289	90.7648	75.1198	74.1805	64.7532
	27.223	116.888	84.6223	75.5484	57.4817	82.3646	73.3129	92.159	84.8211	63.2983	72.833	83.266	87.5254	91.031	89.0972	81.0965	90.9402	97.3868	83.2151	87.1816	95.2573		70.7515	55.1302	61.1667	79.3394	81.5251	83.7936	83.0669	77.2667	69.8972	67.0069	93.5625	74.9532	59.5141	67.9285	91.7643	59.3237	62.1851	68.138	60.6624	70.5973	59.7817	70.3468	82.1235	95.5015	72.5162	76.7748	56.9843
	32.228	124.153	92.2175	76.672	70.0809	93.7346	73.2152	104.933	101.242	82.9308	91.4678	88.0126	94.5702	84.6186	95.4104	88.9573	81.1956	100.845	83.8928	95.5622	92.9189		84.8659	52.1069	56.8348	72.2724	98.6928	77.5641	91.1295	69.9232	72.1979	79.1564	104.661	67.2033	63.8913	68.6222	94.2729	59.4563	71.2769	73.4969	70.6372	71.539	68.5385	74.2726	87.0686	139.455	66.416	79.1937	71.6705
	37.228	107.028	86.1527	81.9262	65.8997	75.5665	78.9099	102.954	90.6061	94.5325	79.3114	94.3114	92.9304	79.1869	91.995	93.0373	90.2091	105.12	80.8117	75.5604	113.242		84.7904	60.558	67.4432	77.9047	111.22	93.1295	104.637	75.5543	78.3366	91.6995	102.711	83.6141	51.8087	70.3033	85.339	64.5533	77.7049	77.4884	68.6423	72.7337	67.6046	82.9755	93.931	150.595	68.6155	76.4417	67.5373
	42.228	93.2366	98.8603	74.2001	66.7725	85.0044	77.8352	99.0102	81.0954	83.7013	80.2477	98.035	95.5759	83.8977	99.798	85.8529	104.599	99.7571	93.1363	86.6145	92.8625		92.1922	63.196	74.4705	76.1513	95.7516	94.9211	123.116	74.0285	79.4157	94.5278	96.216	95.8193	47.881	81.9657	93.9652	65.8047	79.4421	72.2502	66.6473	76.3036	68.0049	82.912	89.9114	116.883	74.6969	85.6617	70.7903
	47.228	114.614	93.5282	72.4559	68.7401	79.057	77.5421	110.13	92.591	94.2955	86.7563	92.3463	93.6834	80.5281	102.759	90.8421	95.2712	106.878	86.5879	79.008	97.192		87.1507	67.3515	73.2576	76.7003	101.743	93.0966	116.459	66.674	84.2309	82.8087	105.514	85.1242	55.4901	89.6308	97.8819	72.2029	82.6175	74.6833	68.9328	74.3078	61.2735	80.5615	78.6593	137.47	78.1934	72.0245	78.0999
	52.228	99.8884	104.713	73.344	69.5018	88.0258	78.0166	107.346	88.7485	95.5994	91.5282	95.3522	84.2309	88.1308	106.925	94.9831	98.2047	107.101	86.6824	86.4614	96.3467		86.8297	66.8029	78.2826	77.9136	113.573	91.8475	138.785	72.2832	81.4924	99.0777	101.961	100.549	64.3836	87.2443	79.5409	67.2551	75.4078	81.671	79.6049	84.1181	59.0297	71.7317	88.2851	153.665	78.9172	99.1586	76.1098
	57.228	110.236	100.676	75.6661	64.662	89.0196	78.4284	107.578	93.3553	98.622	82.7242	92.3733	89.0116	80.6454	98.0619	97.2559	105.256	111.949	82.6005	80.9704	89.6506		87.179	65.4138	85.0212	75.4871	127.669	95.2498	103.829	79.2097	80.5355	107.501	98.3618	98.8893	59.8352	99.8001	98.7812	74.7555	71.1707	77.2773	73.6394	83.851	59.1146	77.271	84.4506	174.411	82.5453	66.766	80.5588
	62.229	94.1291	97.6392	74.8529	69.1209	90.1725	85.8608	122.162	87.4005	101.126	97.5838	94.087	97.2108	84.3001	102.304	87.3663	93.1612	89.1587	89.7242	89.531	89.9136		92.0034	62.6824	79.1683	80.6854	109.695	92.0447	104.76	77.0582	88.8323	86.5224	118.689	97.1671	62.3716	92.57	94.8882	65.5395	73.1204	84.9186	79.1981	88.5594	57.1134	73.8534	88.7346	165.626	83.5323	89.1849	89.4279
	67.228	117.445	91.7779	88.7105	71.0409	80.7983	78.54	97.1853	68.9523	103.512	87.4358	95.415	95.348	81.6513	103.371	94.1904	106.339	117.923	95.0749	90.8183	87.3779		83.5442	71.2035	82.5183	79.915	128.017	79.0763	103.46	74.0285	77.4	87.912	113.129	94.2219	51.5304	91.7235	85.3508	75.46	75.485	86.6781	79.4693	80.3092	64.8514	82.5181	94.1293	134.03	92.5933	88.9045	89.8775
	72.229	113.694	90.0684	87.0626	65.749	101.002	75.9718	114.924	96.1894	98.8443	87.8285	83.8762	88.6995	81.3076	115.12	101.791	100.49	122.78	94.8778	99.937	92.3272		78.3233	84.1251	85.9646	73.1668	94.1612	89.2998	100.07	71.8002	82.0116	95.8067	115.886	95.0331	52.7076	96.8728	95.0065	74.0925	78.5638	86.7686	77.3969	71.9185	61.3827	81.8448	100.106	109.288	85.1678	83.3655	83.6395
	77.23	104.323	87.5692	84.7833	72.5325	98.8233	80.4243	112.79	108.959	96.7995	68.1667	101.4	94.7833	76.8315	111.275	93.7968	92.7078	112.716	90.5359	100.522	82.7292		90.5872	79.8763	74.124	75.8324	114.771	74.0795	107.94	81.2075	90.1354	92.9169	96.3083	96.0814	58.1015	94.6861	80.4283	66.8656	73.2555	89.5938	80.0891	73.3942	66.9982	85.0718	94.883	120.773	91.7379	93.0412	87.9736
	82.229	121.713	82.5057	81.7335	69.9778	118.86	81.3246	116.564	114.096	92.4137	80.2628	87.5191	89.6458	89.2791	107.349	97.3336	93.7535	114.853	94.6021	103.763	86.4575		97.7247	73.8999	88.0824	90.9671	103.66	106.887	102.951	68.1229	76.9012	84.0015	98.281	98.9143	67.7868	94.3569	86.546	73.993	81.1119	93.5854	73.7943	63.1764	62.0376	81.5779	82.811	104.022	89.3881	85.0657	84.1944
	87.23	117.208	85.2817	76.4366	69.3669	109.963	77.4862	106.789	100.881	100.578	71.8514	81.4356	97.1117	84.7863	114.28	98.1207	98.8247	103.167	93.2861	102.115	81.1608		92.8625	62.1921	75.645	88.6645	94.4662	88.4451	116.757	64.8299	88.0383	78.1972	107.118	102.583	61.7401	100.459	83.4931	75.2859	85.0497	92.7609	67.4027	64.863	62.3287	77.2456	91.4452	106.642	82.8273	82.5592	84.9407
	92.23	111.825	78.4517	74.1573	68.867	90.4349	91.758	113.486	103.747	91.7025	63.2135	75.9892	101.293	76.689	112.91	97.5553	88.7748	123.567	89.0307	120.47	81.7524		84.0729	66.3009	74.4898	88.3812	108.736	102.334	89.6364	64.292	84.0884	81.7634	96.1814	89.1551	70.7192	104.503	70.9738	76.4379	85.4744	90.8003	74.1236	67.8145	62.9594	77.1694	88.3644	100.609	91.4748	93.2515	86.9116
	97.23	115.493	80.9753	79.8716	75.0397	95.0942	88.1988	115.125	96.8793	84.4125	91.1809	99.7847	96.8095	77.1584	109.893	97.0397	119.35	125.238	94.1923	99.4419	92.3835		96.2991	73.0828	79.9769	81.943	101.307	95.0362	104.795	73.9407	85.2591	88.4653	97.3119	97.4042	74.0796	101.669	67.2702	75.2279	85.1366	97.8383	70.521	66.8306	63.3475	67.9202	86.5397	93.7814	98.5431	82.0859	94.4412
	102.23	111.477	82.8639	80.3424	79.9508	107.593	86.8867	113.625	91.3491	85.1978	63.9233	96.9852	93.5992	74.6018	114.053	99.5177	96.4372	121.721	82.0725	102.728	88.6458		88.3497	72.8143	90.027	87.2299	99.5207	78.2709	113.139	65.2031	84.2818	97.7373	105.826	88.4937	73.9298	98.8361	76.0738	68.0259	87.8583	91.484	70.2305	71.4266	72.7229	60.5006	78.8973	103.678	90.4314	111.674	90.6429
[truncated: 52 more columns]
