# Supplementary material for: Genetic diversity of CHC22 clathrin impacts its function in glucose metabolism
Source: eLife. 2019 Jun 4;8:e41517. doi: 10.7554/eLife.41517 (PMC6548504; doi:10.7554/eLife.41517)
Supplement: Figure 7—source data 2. [file elife-41517-fig7-data2.xlsx]

## Sheet: Sheet1
Fig. 7D-Source data		CHC17-GFP		CHC22V-GFP		CHC22M-GFP
	Area under the curve	8341		8394		6076
		7438		8148		7016
		8512		7745		7457
		7353		8593		9779
		9692		8748		8337
		8446		8338		9945
		8014		8687		6830
		7463		8119		7596
		8377		8867		8255
		8403		9047		9583
		7549		6816		8407
		9032		6656		5458
		8272		8562		7352
		8618		7303		8171
		9657		7278		5997
		8093		7119		6524
		8488		8548		7088
		8386		9119		6367
		8694		7907		7006
				8950		5615
				7951		6959
				6878		7891
				7329		7190
				9639		7603
				9441		6687
				6979		7559
				8062		7846
				8052		9076
				7994		8223
				6133		7059
				8441		7815
				7863		6678
						7586
						6113
						8073
						6825
						8630
						7299
						7511
						7954
						6770
						8465
						7696
						7385
						9625
						6457
