# Supplementary material for: Genetic diversity of CHC22 clathrin impacts its function in glucose metabolism
Source: eLife. 2019 Jun 4;8:e41517. doi: 10.7554/eLife.41517 (PMC6548504; doi:10.7554/eLife.41517)
Supplement: Figure 7—source data 3. [file elife-41517-fig7-data3.xlsx]

## Sheet: Sheet1
Fig. 7E-Source data
Mobile fractions
	CHC17-GFP		CHC22V-GFP		CHC22M-GFP
	130.63		127.168		81.7574
	86.0134		110.389		71.8247
	82.4332		77.8798		94.0652
	83.2426		99.0939		76.4049
	122.36		109.339		87.6501
	89.5912		122.601		58.2695
	141.928		81.5987		106.428
	107.415		80.5674		60.096
	112.468		79.438		72.5837
	61.9732		93.6941		98.0496
	114.747		96.0456		104.567
	93.7468		116.172		87.9122
	81.383		93.7914		62.415
	130.438		139.222		95.1163
	102.351		79.2616		79.9885
	98.9458		101.935		72.1579
	165.643		120.157		91.5292
	87.6303		131.73		93.8011
	119.456		79.7986		56.0507
	55.6912		66.5341		41.8014
			98.5274		63.9098
			98.1994		68.9218
			89.9762		93.0378
			144.993		99.3026
			130.006		78.38
			80.4297		90.2276
			87.143		88.0032
			120.684		61.1861
			79.0147		95.9312
			58.5049		120.885
			127.891		100.209
			96.448		105.282
					73.3264
					105.353
					67.8888
					104.874
					99.144
					114.157
					59.5089
					76.5541
					129.201
					54.7649
					91.1536
					88.7862
					85.3783
					125
					87.3567
