# Supplementary material for: Genetic diversity of CHC22 clathrin impacts its function in glucose metabolism
Source: eLife. 2019 Jun 4;8:e41517. doi: 10.7554/eLife.41517 (PMC6548504; doi:10.7554/eLife.41517)
Supplement: Figure 8—source data 1. [file elife-41517-fig8-data1.xlsx]

## Sheet: Sheet1
Fig. 8A-Source data
Ratio of surface GLUT4 (HA-BV421) over total GLUT4 (GFP) mean fluorescence intensities
		No DNA + siScr		No DNA + siCHC22		CHC17-GFP + siCHC22		CHC22V-GFP + siCHC22		CHC22M-GFP + siCHC22
		-	Insulin	-	Insulin	-	Insulin	-	Insulin	-	Insulin
	1	1.0047	1.34724	1.10841	1.30755	1.49459	1.54958	1.64057	1.59316	1.31771	1.42629
	2	0.718223	1.31463	1.04239	1.6046	1.43891	2.37086	1.47895	2.074	1.24868	1.39614
	3	1.00689	1.4478	2.33468	1.93487	0.677429	0.738588	1.64806	1.07327	0.713321	2.95416
	4	1.13835	1.3791	1.06493	1.43905	1.18542	1.29149	0.971191	1.16875	0.699378	0.959693
	5	1.62807	1.85014	0.692197	1.10664	0.762215	0.778468	1.10638	1.24268	0.649522	1.23599
	6	0.799012	1.39378	1.69099	2.04487	0.905631	0.810291	0.773491	0.483263	1.37491	1.551
	7	1.13924	1.28356	1.18526	1.5095	2.16017	2.1412	1.09083	0.378796	1.78263	2.41665
	8	0.369901	1.2545	1.01168	0.93712	0.747165	0.889722	1.43444	0.312854	0.40671	1.5823
	9	1.03964	1.38052	0.920146	0.923988	1.85118	1.91394	1.64806	1.07327	0.889132	1.40381
	10	0.92293	0.972888	1.08404	1.64498
