# Supplementary material for: Genetic diversity of CHC22 clathrin impacts its function in glucose metabolism
Source: eLife. 2019 Jun 4;8:e41517. doi: 10.7554/eLife.41517 (PMC6548504; doi:10.7554/eLife.41517)
Supplement: Figure 8—source data 2. [file elife-41517-fig8-data2.xlsx]

## Sheet: Sheet1
Fig. 8B-Source data
GLUT4-mCherry mean fluorescence intensities from cells expressing low (Lo), medium (Med) or high (Hi) levels of GFP-tagged CHC
	CHC17-GFP				CHC22V-GFP				CHC22M-GFP
	Lo	Med	Hi		Lo	Med	Hi		Lo	Med	Hi
	1584	1785	2883		1443	2024	3246		2456	3459	4394
	2003	1937	3068		2136	2946			2079	3118	4008
	2287				1198	1591	3493		2086	2832	3066
	979	1163	2122		2691		3861		1061		2834
					1344	1645	2474		2418	3434	3926
					2134	2609	2915		1552	1987	3461
					1104	1425	2623		1086
					895	1038			1390
Average	1713.25	1628.33	2691		1618.12	1896.86	3102		1766	2966	3614.83
n	4	3	3		8	7	6		8	5	6
SD	568.323	410.094	501.375		627.345	675.929	530.753		566.716	604.478	598.847
SEM	284.161	236.768	289.469		221.8	255.477	216.679		200.364	270.331	244.478
