# Supplementary material for: Genetic diversity of CHC22 clathrin impacts its function in glucose metabolism
Source: eLife. 2019 Jun 4;8:e41517. doi: 10.7554/eLife.41517 (PMC6548504; doi:10.7554/eLife.41517)
Supplement: Supplementary file 3. — (a) Inferred CHC22 allotypes for great apes and human genome reference. For each unique allele (hap_ID on the first column), the frequency in each species or subspecies and the amino acid sequence at each numbered position in the encoded CHC22 allotype is reported. (b) Inferred CHC22 allotypes for chimpanzees and bonobos. For each unique allele (hap_ID on the first column), the frequency in each species or subspecies, and the amino acid sequence at each numbered position in the encoded CHC22 allotype is reported. (c) Differences in the amino acid sequences for CHC22 allotypes in bears. The first row depicts the species, while the second row is the originating country for each sample. All remaining rows are the numbered positions of the polymorphic sites in CHC22 encoded in brown bears and polar bears and indicate the amino acid is present in each sample’s sequence. Amino acids for the reference sequences of black bears, pandas and humans are also reported at these polymorphic positions. [file elife-41517-supp3.xlsx]

## Sheet: S3a
hap_ID	Gorilla_beringei_graueri	Gorilla_gorilla_dielhi	Gorilla_gorilla_gorilla	Pan_paniscus	Pan_troglodytes_ellioti	Pan_troglodytes_schweinfurthii	Pan_troglodytes_troglodytes	Pan_troglodytes_verus	Pongo_abelii	Pongo_pygmaeus	Homo_sapiens	1	2	3	4	5	6	7	8	9	10	11	12	13	14	15	16	17	18	19	20	21	22	23	24	25	26	27	28	29	30	31	32	33	34	35	36	37	38
hap_1	0	0	0	18	0	0	0	0	0	0	0	M	A	Q	I	L	P	V	R	F	Q	E	H	F	Q	L	Q	N	L	G	I	N	P	A	N	V	G	F	S	T	L	T	M	E	S	D	K	F	I
hap_2	0	0	0	0	0	0	0	0	0	0	10	M	A	Q	I	L	P	V	R	F	Q	E	H	F	Q	L	Q	N	L	G	I	N	P	A	N	V	G	F	S	T	L	T	M	E	S	D	K	F	I
hap_3	0	0	0	0	10	0	0	0	0	0	0	M	A	Q	I	L	P	V	R	F	Q	E	H	F	Q	L	Q	N	L	G	I	N	P	A	N	V	G	F	S	T	L	T	M	E	S	D	K	F	I
hap_4	0	0	0	0	0	0	0	0	0	8	0	M	A	Q	I	L	P	V	R	F	Q	E	H	F	Q	L	Q	N	L	G	I	N	P	A	N	V	G	F	S	T	L	T	M	E	S	D	K	F	I
hap_5	0	0	7	0	0	0	0	0	0	0	0	M	A	Q	I	L	P	V	R	F	Q	E	H	F	Q	L	Q	N	L	G	I	N	P	A	N	V	G	F	S	T	L	T	M	E	S	D	K	F	I
hap_6	0	0	0	0	0	0	0	0	0	0	7	M	A	Q	I	L	P	V	R	F	Q	E	H	F	Q	L	Q	N	L	G	I	N	P	A	N	V	G	F	S	T	L	T	M	E	S	D	K	F	I
hap_7	6	0	0	0	0	0	0	0	0	0	0	M	A	Q	I	L	P	V	R	F	Q	E	H	F	Q	L	Q	N	L	G	I	N	P	A	N	V	G	F	S	T	L	T	M	E	S	D	K	F	I
hap_8	0	0	6	0	0	0	0	0	0	0	0	M	A	Q	I	L	P	V	R	F	Q	E	H	F	Q	L	Q	N	L	G	I	N	P	A	N	V	G	F	S	T	L	T	M	E	S	D	K	F	I
hap_9	0	0	0	0	4	1	0	0	0	0	0	M	A	Q	I	L	P	V	R	F	Q	E	H	F	Q	L	Q	N	L	G	I	N	P	A	N	V	G	F	S	T	L	T	M	E	S	D	K	F	I
hap_10	0	0	0	0	0	0	0	5	0	0	0	M	A	Q	I	L	P	V	R	F	Q	E	H	F	Q	L	Q	N	L	G	I	N	P	A	N	V	G	F	S	T	L	T	M	E	S	D	K	F	I
hap_11	0	0	4	0	0	0	0	0	0	0	0	M	A	Q	I	L	P	V	R	F	Q	E	H	F	Q	L	Q	N	L	G	I	N	P	A	N	V	G	F	S	T	L	T	M	E	S	D	K	F	I
hap_12	0	0	0	0	0	0	0	0	4	0	0	M	A	Q	I	L	P	V	R	F	Q	E	H	F	Q	L	Q	N	L	G	I	N	P	A	N	V	G	F	S	T	L	T	M	E	S	D	K	F	I
hap_13	0	0	0	0	2	0	1	0	0	0	0	M	A	Q	I	L	P	V	R	F	Q	E	H	F	Q	L	Q	N	L	G	I	N	P	A	N	V	G	F	S	T	L	T	M	E	S	D	K	F	I
hap_14	0	0	0	3	0	0	0	0	0	0	0	M	A	Q	I	L	P	V	R	F	Q	E	H	F	Q	L	Q	N	L	G	I	N	P	A	N	V	G	F	S	T	L	T	M	E	S	D	K	F	I
hap_15	0	0	0	3	0	0	0	0	0	0	0	M	A	Q	I	L	P	V	R	F	Q	E	H	F	Q	L	Q	N	L	G	I	N	P	A	N	V	G	F	S	T	L	T	M	E	S	D	K	F	I
hap_16	0	0	0	0	0	0	0	3	0	0	0	M	A	Q	I	L	P	V	R	F	Q	E	H	F	Q	L	Q	N	L	G	I	N	P	A	N	V	G	F	S	T	L	T	M	E	S	D	K	F	I
hap_17	0	0	2	0	0	0	0	0	0	0	0	M	A	Q	I	L	P	V	R	F	Q	E	H	F	Q	L	Q	N	L	G	I	N	P	A	N	V	G	F	S	T	L	T	M	E	S	D	K	F	I
hap_18	0	0	2	0	0	0	0	0	0	0	0	M	A	Q	I	L	P	V	R	F	Q	E	H	F	Q	L	Q	N	L	G	I	N	P	A	N	V	G	F	S	T	L	T	M	E	S	D	K	F	I
hap_19	0	0	2	0	0	0	0	0	0	0	0	M	A	Q	I	L	P	V	R	F	Q	E	H	F	Q	L	Q	N	L	G	I	N	P	A	N	V	G	F	S	T	L	T	M	E	S	D	K	F	I
hap_20	0	0	0	0	0	2	0	0	0	0	0	M	A	Q	I	L	P	V	R	F	Q	E	H	F	Q	L	Q	N	L	G	I	N	P	A	N	V	G	F	S	T	L	T	M	E	S	D	K	F	I
hap_21	0	0	0	0	2	0	0	0	0	0	0	M	A	Q	I	L	P	V	R	F	Q	E	H	F	Q	L	Q	N	L	G	I	N	P	A	N	V	G	F	S	T	L	T	M	E	S	D	K	F	I
hap_22	0	0	0	0	0	0	0	0	2	0	0	M	A	Q	I	L	P	V	R	F	Q	E	H	F	Q	L	Q	N	L	G	I	N	P	A	N	V	G	F	S	T	L	T	M	E	S	D	K	F	I
hap_23	0	0	0	2	0	0	0	0	0	0	0	M	A	Q	I	L	P	V	R	F	Q	E	H	F	Q	L	Q	N	L	G	I	N	P	A	N	V	G	F	S	T	L	T	M	E	S	D	K	F	I
hap_24	0	0	1	0	0	0	0	0	0	0	0	M	A	Q	I	L	P	V	R	F	Q	E	H	F	Q	L	Q	N	L	G	I	N	P	A	N	V	G	F	S	T	L	T	M	E	S	D	K	F	I
hap_25	0	0	1	0	0	0	0	0	0	0	0	M	A	Q	I	L	P	V	R	F	Q	E	H	F	Q	L	Q	N	L	G	I	N	P	A	N	V	G	F	S	T	L	T	M	E	S	D	K	F	I
hap_26	0	0	1	0	0	0	0	0	0	0	0	M	A	Q	I	L	P	V	R	F	Q	E	H	F	Q	L	Q	N	L	G	I	N	P	A	N	V	G	F	S	T	L	T	M	E	S	D	K	F	I
hap_27	0	0	1	0	0	0	0	0	0	0	0	M	A	Q	I	L	P	V	R	F	Q	E	H	F	Q	L	Q	N	L	G	I	N	P	A	N	V	G	F	S	T	L	T	M	E	S	D	K	F	I
hap_28	0	0	1	0	0	0	0	0	0	0	0	M	A	Q	I	L	P	V	R	F	Q	E	H	F	Q	L	Q	N	L	G	I	N	P	A	N	V	G	F	S	T	L	T	M	E	S	D	K	F	I
hap_29	0	0	1	0	0	0	0	0	0	0	0	M	A	Q	I	L	P	V	R	F	Q	E	H	F	Q	L	Q	N	L	G	I	N	P	A	N	V	G	F	S	T	L	T	M	E	S	D	K	F	I
hap_30	0	1	0	0	0	0	0	0	0	0	0	M	A	Q	I	L	P	V	R	F	Q	E	H	F	Q	L	Q	N	L	G	I	N	P	A	N	V	G	F	S	T	L	T	M	E	S	D	K	F	I
hap_31	0	0	1	0	0	0	0	0	0	0	0	M	A	Q	I	L	P	V	R	F	Q	E	H	F	Q	L	Q	N	L	G	I	N	P	A	N	V	G	F	S	T	L	T	M	E	S	D	K	F	I
hap_32	0	0	1	0	0	0	0	0	0	0	0	M	A	Q	I	L	P	V	R	F	Q	E	H	F	Q	L	Q	N	L	G	I	N	P	A	N	V	G	F	S	T	L	T	M	E	S	D	K	F	I
hap_33	0	0	1	0	0	0	0	0	0	0	0	M	A	Q	I	L	P	V	R	F	Q	E	H	F	Q	L	Q	N	L	G	I	N	P	A	N	V	G	F	S	T	L	T	M	E	S	D	K	F	I
hap_34	0	0	1	0	0	0	0	0	0	0	0	M	A	Q	I	L	P	V	R	F	Q	E	H	F	Q	L	Q	N	L	G	I	N	P	A	N	V	G	F	S	T	L	T	M	E	S	D	K	F	I
hap_35	0	0	1	0	0	0	0	0	0	0	0	M	A	Q	I	L	P	V	R	F	Q	E	H	F	Q	L	Q	N	L	G	I	N	P	A	N	V	G	F	S	T	L	T	M	E	S	D	K	F	I
hap_36	0	0	0	0	0	0	1	0	0	0	0	M	A	Q	I	L	P	V	R	F	Q	E	H	F	Q	L	Q	N	L	G	I	N	P	A	N	V	G	F	S	T	L	T	M	E	S	D	K	F	I
hap_37	0	0	1	0	0	0	0	0	0	0	0	M	A	Q	I	L	P	V	R	F	Q	E	H	F	Q	L	Q	N	L	G	I	N	P	A	N	V	G	F	S	T	L	T	M	E	S	D	K	F	I
hap_38	0	0	1	0	0	0	0	0	0	0	0	M	A	Q	I	L	P	V	R	F	Q	E	H	F	Q	L	Q	N	L	G	I	N	P	A	N	V	G	F	S	T	L	T	M	E	S	D	K	F	I
hap_39	0	0	1	0	0	0	0	0	0	0	0	M	A	Q	I	L	P	V	R	F	Q	E	H	F	Q	L	Q	N	L	G	I	N	P	A	N	V	G	F	S	T	L	T	M	E	S	D	K	F	I
hap_40	0	0	1	0	0	0	0	0	0	0	0	M	A	Q	I	L	P	V	R	F	Q	E	H	F	Q	L	Q	N	L	G	I	N	P	A	N	V	G	F	S	T	L	T	M	E	S	D	K	F	I
hap_41	0	0	1	0	0	0	0	0	0	0	0	M	A	Q	I	L	P	V	R	F	Q	E	H	F	Q	L	Q	N	L	G	I	N	P	A	N	V	G	F	S	T	L	T	M	E	S	D	K	F	I
hap_42	0	0	1	0	0	0	0	0	0	0	0	M	A	Q	I	L	P	V	R	F	Q	E	H	F	Q	L	Q	N	L	G	I	N	P	A	N	V	G	F	S	T	L	T	M	E	S	D	K	F	I
hap_43	0	0	1	0	0	0	0	0	0	0	0	M	A	Q	I	L	P	V	R	F	Q	E	H	F	Q	L	Q	N	L	G	I	N	P	A	N	V	G	F	S	T	L	T	M	E	S	D	K	F	I
hap_44	0	1	0	0	0	0	0	0	0	0	0	M	A	Q	I	L	P	V	R	F	Q	E	H	F	Q	L	Q	N	L	G	I	N	P	A	N	V	G	F	S	T	L	T	M	E	S	D	K	F	I
hap_45	0	0	1	0	0	0	0	0	0	0	0	M	A	Q	I	L	P	V	R	F	Q	E	H	F	Q	L	Q	N	L	G	I	N	P	A	N	V	G	F	S	T	L	T	M	E	S	D	K	F	I
hap_46	0	0	1	0	0	0	0	0	0	0	0	M	A	Q	I	L	P	V	R	F	Q	E	H	F	Q	L	Q	N	L	G	I	N	P	A	N	V	G	F	S	T	L	T	M	E	S	D	K	F	I
hap_47	0	0	0	0	0	1	0	0	0	0	0	M	A	Q	I	L	P	V	R	F	Q	E	H	F	Q	L	Q	N	L	G	I	N	P	A	N	V	G	F	S	T	L	T	M	E	S	D	K	F	I
hap_48	0	0	0	0	0	1	0	0	0	0	0	M	A	Q	I	L	P	V	R	F	Q	E	H	F	Q	L	Q	N	L	G	I	N	P	A	N	V	G	F	S	T	L	T	M	E	S	D	K	F	I
hap_49	0	0	0	0	0	1	0	0	0	0	0	M	A	Q	I	L	P	V	R	F	Q	E	H	F	Q	L	Q	N	L	G	I	N	P	A	N	V	G	F	S	T	L	T	M	E	S	D	K	F	I
hap_50	0	0	0	0	0	1	0	0	0	0	0	M	A	Q	I	L	P	V	R	F	Q	E	H	F	Q	L	Q	N	L	G	I	N	P	A	N	V	G	F	S	T	L	T	M	E	S	D	K	F	I
hap_51	0	0	0	0	0	0	1	0	0	0	0	M	A	Q	I	L	P	V	R	F	Q	E	H	F	Q	L	Q	N	L	G	I	N	P	A	N	V	G	F	S	T	L	T	M	E	S	D	K	F	I
hap_52	0	0	0	0	1	0	0	0	0	0	0	M	A	Q	I	L	P	V	R	F	Q	E	H	F	Q	L	Q	N	L	G	I	N	P	A	N	V	G	F	S	T	L	T	M	E	S	D	K	F	I
hap_53	0	0	0	0	1	0	0	0	0	0	0	M	A	Q	I	L	P	V	R	F	Q	E	H	F	Q	L	Q	N	L	G	I	N	P	A	N	V	G	F	S	T	L	T	M	E	S	D	K	F	I
hap_54	0	0	0	0	0	0	1	0	0	0	0	M	A	Q	I	L	P	V	R	F	Q	E	H	F	Q	L	Q	N	L	G	I	N	P	A	N	V	G	F	S	T	L	T	M	E	S	D	K	F	I
hap_55	0	0	0	0	0	0	1	0	0	0	0	M	A	Q	I	L	P	V	R	F	Q	E	H	F	Q	L	Q	N	L	G	I	N	P	A	N	V	G	F	S	T	L	T	M	E	S	D	K	F	I
hap_56	0	0	0	0	0	1	0	0	0	0	0	M	A	Q	I	L	P	V	R	F	Q	E	H	F	Q	L	Q	N	L	G	I	N	P	A	N	V	G	F	S	T	L	T	M	E	S	D	K	F	I
hap_57	0	0	0	0	0	0	1	0	0	0	0	M	A	Q	I	L	P	V	R	F	Q	E	H	F	Q	L	Q	N	L	G	I	N	P	A	N	V	G	F	S	T	L	T	M	E	S	D	K	F	I
hap_58	0	0	0	0	0	0	1	0	0	0	0	M	A	Q	I	L	P	V	R	F	Q	E	H	F	Q	L	Q	N	L	G	I	N	P	A	N	V	G	F	S	T	L	T	M	E	S	D	K	F	I
hap_59	0	0	0	0	0	0	1	0	0	0	0	M	A	Q	I	L	P	V	R	F	Q	E	H	F	Q	L	Q	N	L	G	I	N	P	A	N	V	G	F	S	T	L	T	M	E	S	D	K	F	I
hap_60	0	0	1	0	0	0	0	0	0	0	0	M	A	Q	I	L	P	V	R	F	Q	E	H	F	Q	L	Q	N	L	G	I	N	P	A	N	V	G	F	S	T	L	T	M	E	S	D	K	F	I
hap_61	0	0	1	0	0	0	0	0	0	0	0	M	A	Q	I	L	P	V	R	F	Q	E	H	F	Q	L	Q	N	L	G	I	N	P	A	N	V	G	F	S	T	L	T	M	E	S	D	K	F	I
hap_62	0	0	1	0	0	0	0	0	0	0	0	M	A	Q	I	L	P	V	R	F	Q	E	H	F	Q	L	Q	N	L	G	I	N	P	A	N	V	G	F	S	T	L	T	M	E	S	D	K	F	I
hap_63	0	0	1	0	0	0	0	0	0	0	0	M	A	Q	I	L	P	V	R	F	Q	E	H	F	Q	L	Q	N	L	G	I	N	P	A	N	V	G	F	S	T	L	T	M	E	S	D	K	F	I
hap_64	0	0	1	0	0	0	0	0	0	0	0	M	A	Q	I	L	P	V	R	F	Q	E	H	F	Q	L	Q	N	L	G	I	N	P	A	N	V	G	F	S	T	L	T	M	E	S	D	K	F	I
hap_65	0	0	1	0	0	0	0	0	0	0	0	M	A	Q	I	L	P	V	R	F	Q	E	H	F	Q	L	Q	N	L	G	I	N	P	A	N	V	G	F	S	T	L	T	M	E	S	D	K	F	I
hap_66	0	0	0	0	0	0	0	0	0	0	1	M	A	Q	I	L	P	V	R	F	Q	E	H	F	Q	L	Q	N	L	G	I	N	P	A	N	V	G	F	S	T	L	T	M	E	S	D	K	F	I
hap_67	0	0	0	0	0	0	0	0	1	0	0	M	A	Q	I	L	P	V	R	F	Q	E	H	F	Q	L	Q	N	L	G	I	N	P	A	N	V	G	F	S	T	L	T	M	E	S	D	K	F	I
hap_68	0	0	0	0	0	0	0	0	1	0	0	M	A	Q	I	L	P	V	R	F	Q	E	H	F	Q	L	Q	N	L	G	I	N	P	A	N	V	G	F	S	T	L	T	M	E	S	D	K	F	I
hap_69	0	0	0	0	0	0	0	0	0	1	0	M	A	Q	I	L	P	V	R	F	Q	E	H	F	Q	L	Q	N	L	G	I	N	P	A	N	V	G	F	S	T	L	T	M	E	S	D	K	F	I
hap_70	0	0	0	0	0	0	0	0	0	1	0	M	A	Q	I	L	P	V	R	F	Q	E	H	F	Q	L	Q	N	L	G	I	N	P	A	N	V	G	F	S	T	L	T	M	E	S	D	K	F	I
hap_71	0	0	0	0	0	0	0	0	1	0	0	M	A	Q	I	L	P	V	R	F	Q	E	H	F	Q	L	Q	N	L	G	I	N	P	A	N	V	G	F	S	T	L	T	M	E	S	D	K	F	I
hap_72	0	0	0	0	0	0	0	0	1	0	0	M	A	Q	I	L	P	V	R	F	Q	E	H	F	Q	L	Q	N	L	G	I	N	P	A	N	V	G	F	S	T	L	T	M	E	S	D	K	F	I
hap_73	0	0	1	0	0	0	0	0	0	0	0	M	A	Q	I	L	P	V	R	F	Q	E	H	F	Q	L	Q	N	L	G	I	N	P	A	N	V	G	F	S	T	L	T	M	E	S	D	K	F	I
hap_74	0	0	1	0	0	0	0	0	0	0	0	M	A	Q	I	L	P	V	R	F	Q	E	H	F	Q	L	Q	N	L	G	I	N	P	A	N	V	G	F	S	T	L	T	M	E	S	D	K	F	I
hap_75	0	0	1	0	0	0	0	0	0	0	0	M	A	Q	I	L	P	V	R	F	Q	E	H	F	Q	L	Q	N	L	G	I	N	P	A	N	V	G	F	S	T	L	T	M	E	S	D	K	F	I
hap_76	0	0	1	0	0	0	0	0	0	0	0	M	A	Q	I	L	P	V	R	F	Q	E	H	F	Q	L	Q	N	L	G	I	N	P	A	N	V	G	F	S	T	L	T	M	E	S	D	K	F	I
hap_77	0	0	0	0	0	0	0	1	0	0	0	M	A	Q	I	L	P	V	R	F	Q	E	H	F	Q	L	Q	N	L	G	I	N	P	A	N	V	G	F	S	T	L	T	M	E	S	D	K	F	I
hap_78	0	0	0	0	0	1	0	0	0	0	0	M	A	Q	I	L	P	V	R	F	Q	E	H	F	Q	L	Q	N	L	G	I	N	P	A	N	V	G	F	S	T	L	T	M	E	S	D	K	F	I
hap_79	0	0	0	0	0	1	0	0	0	0	0	M	A	Q	I	L	P	V	R	F	Q	E	H	F	Q	L	Q	N	L	G	I	N	P	A	N	V	G	F	S	T	L	T	M	E	S	D	K	F	I
hap_80	0	0	1	0	0	0	0	0	0	0	0	M	A	Q	I	L	P	V	R	F	Q	E	H	F	Q	L	Q	N	L	G	I	N	P	A	N	V	G	F	S	T	L	T	M	E	S	D	K	F	I
hap_81	0	0	0	0	0	1	0	0	0	0	0	M	A	Q	I	L	P	V	R	F	Q	E	H	F	Q	L	Q	N	L	G	I	N	P	A	N	V	G	F	S	T	L	T	M	E	S	D	K	F	I
hap_82	0	0	0	0	0	1	0	0	0	0	0	M	A	Q	I	L	P	V	R	F	Q	E	H	F	Q	L	Q	N	L	G	I	N	P	A	N	V	G	F	S	T	L	T	M	E	S	D	K	F	I
hap_83	0	0	0	0	0	0	0	1	0	0	0	M	A	Q	I	L	P	V	R	F	Q	E	H	F	Q	L	Q	N	L	G	I	N	P	A	N	V	G	F	S	T	L	T	M	E	S	D	K	F	I
[truncated: 1,604 more columns]

## Sheet: S3b
hap_ID	Pan_troglodytes	Pan_troglodytes_ellioti	Pan_troglodytes_schweinfurthii	Pan_troglodytes_troglodytes	Pan_troglodytes_verus	Pan_paniscus	1	2	3	4	5	6	7	8	9	10	11	12	13	14	15	16	17	18	19	20	21	22	23	24	25	26	27	28	29	30	31	32	33	34	35	36	37	38	39	40	41	42	43
hap_1	5	20	31	24	4	9	M	A	Q	I	L	P	V	R	F	Q	E	H	F	Q	L	Q	N	L	G	I	N	P	A	N	I	G	F	S	T	L	T	M	E	S	D	K	F	I	C	I	R	E	K
hap_2	0	0	0	1	18	0	M	A	Q	I	L	P	V	R	F	Q	E	H	F	Q	L	Q	N	L	G	I	N	P	A	N	I	G	F	S	T	L	T	M	E	S	D	K	F	I	C	I	R	E	K
hap_3	1	0	2	10	0	0	M	A	Q	I	L	P	V	R	F	Q	E	H	F	Q	L	Q	N	L	G	I	N	P	A	N	I	G	F	S	T	L	T	M	E	S	D	K	F	I	C	I	R	E	K
hap_4	0	0	0	0	0	7	M	A	Q	I	L	P	V	R	F	Q	E	H	F	Q	L	Q	N	L	G	I	N	P	A	N	I	G	F	S	T	L	T	M	E	S	D	K	F	I	C	I	R	E	K
hap_5	0	0	0	0	2	0	M	A	Q	I	L	P	V	R	F	Q	E	H	F	Q	L	Q	N	L	G	I	N	P	A	N	I	G	F	S	T	L	T	M	E	S	D	K	F	I	C	I	R	E	K
hap_6	0	0	0	0	0	2	M	A	Q	I	L	P	V	R	F	Q	E	H	F	Q	L	Q	N	L	G	I	N	P	A	N	I	G	F	S	T	L	T	M	E	S	D	K	F	I	C	I	R	E	K
hap_7	0	0	1	1	0	0	M	A	Q	I	L	P	V	R	F	Q	E	H	F	Q	L	Q	N	L	G	I	N	P	A	N	I	G	F	S	T	L	T	M	E	S	D	K	F	I	C	I	R	E	K
hap_8	0	0	0	0	0	2	M	A	Q	I	L	P	V	R	F	Q	E	H	F	Q	L	Q	N	L	G	I	N	P	A	N	I	G	F	S	T	L	T	M	E	S	D	K	F	I	C	I	R	E	K
[truncated: 1,599 more columns]

## Sheet: S3c
pos(aa)/species	BLACK	BROWN	BROWN	BROWN	BROWN	BROWN	BROWN	BROWN	BROWN	BROWN	BROWN	BROWN	BROWN	BROWN	BROWN	POLAR	POLAR	POLAR	POLAR	POLAR	POLAR	POLAR	PANDA	HUMAN
pos(aa)/country	USA	SWEDEN	SWEDEN	ITALY	ITALY	ITALY	ITALY	ITALY	ITALY	GREECE	GREECE	SLOVAKIA	SLOVAKIA	SPAIN	ALPS	GREENLAND	GREENLAND	GREENLAND	GREENLAND	GREENLAND	GREENLAND	GREENLAND	CHINA	REFERENCE
545	N	N	N	X	N	N	N	N	N	N	N	N	N	N	N	N	N	N	N	N	S	N	N	N
945	R	R	R	R	R	R	R	X	R	R	R	R	R	R	R	R	R	R	C	R	C	R	R	R
1267	R	H	H	X	H	H	H	H	H	H	H	H	H	H	H	R	R	R	R	R	R	R	R	R
1389	G	G	G	A	A	A	A	A	A	G	G	A	A	A	A	G	G	G	G	G	G	G	G	G
1522	A	A	A	A	A	A	A	A	A	A	A	A	A	A	A	T	T	T	T	T	T	T	A	A
